# Supplementary material for: Low Mutational Burden of Extranodal Marginal Zone Lymphoma of Mucosa-Associated Lymphoid Tissue in Patients with Primary Sjogren’s Syndrome
Source: Cancers (Basel). 2022 Feb 17;14(4):1010. doi: 10.3390/cancers14041010 (PMC8870522; doi:10.3390/cancers14041010)
Supplement: Supplementary file 1 [file cancers-14-01010-s001.zip]

Archive with 1 entries (1 files):
- cancers-1562681-supplementary.pdf
